# Supplementary material for: An Exon Skipping in CRS1 Is Associated with Perturbed Chloroplast Development in Maize
Source: Int J Mol Sci. 2021 Oct 1;22(19):10668. doi: 10.3390/ijms221910668 (PMC8508894; doi:10.3390/ijms221910668)
Supplement: Supplementary file 1 [file ijms-22-10668-s001.zip]

Archive with 1 entries (1 files):
- ijms-1371736-supplementary.pdf
